# Supplementary material for: Current practices in outpatient parenteral antimicrobial therapy programmes: an international multi-centre survey
Source: JAC Antimicrob Resist. 2025 May 27;7(3):dlaf075. doi: 10.1093/jacamr/dlaf075 (PMC12107060; doi:10.1093/jacamr/dlaf075)
Supplement: dlaf075_Supplementary_Data [file dlaf075_supplementary_data.zip]

Archive with 2 entries (2 files):
- Supplementary file_2_Tables .docx
- Suplementary file_1_Survey.docx
